# Supplementary material for: miR-329b-5p Affects Sheep Intestinal Epithelial Cells against Escherichia coli F17 Infection
Source: Vet Sci. 2024 May 8;11(5):206. doi: 10.3390/vetsci11050206 (PMC11126089; doi:10.3390/vetsci11050206)
Supplement: Supplementary file 1 [file vetsci-11-00206-s001.zip]

Archive with 1 entries (1 files):
- vetsci-2976988-Supplementary Materials.pdf
